# Supplementary material for: A Chirally Locked Bis-perylene Diimide Macrocycle: Consequences for Chiral Self-Assembly and Circularly Polarized Luminescence
Source: J Am Chem Soc. 2024 Feb 14;146(8):5470–9. doi: 10.1021/jacs.3c13191 (PMC10910538; doi:10.1021/jacs.3c13191)
Supplement: Supplementary file 2 — ja3c13191_si_002.zip [file ja3c13191_si_002.zip]

Archive with 4 entries (4 files):
- phenyl_cage_1_MM_B97_3c_opt.xyz
- __MACOSX/._phenyl_cage_1_MM_B97_3c_opt.xyz
- phenyl_cage_1_PP_B97_3c_opt.xyz
- __MACOSX/._phenyl_cage_1_PP_B97_3c_opt.xyz
