# Supplementary material for: A Chirally Locked Bis-perylene Diimide Macrocycle: Consequences for Chiral Self-Assembly and Circularly Polarized Luminescence
Source: J Am Chem Soc. 2024 Feb 14;146(8):5470–9. doi: 10.1021/jacs.3c13191 (PMC10910538; doi:10.1021/jacs.3c13191)
Supplement: Supplementary file 2 — ja3c13191_si_002.zip [file ja3c13191_si_002.zip › phenyl_cage_1_MM_B97_3c_opt.xyz]

232
Energy =
O     4.5525584   -3.9110365    1.0152668 
O    -6.1821342   -0.2945135    1.7874106 
O    -4.6404251    3.8255621    0.5612708 
O     5.9839374    0.2317308    2.2852747 
O     4.6308364    3.8343254   -0.5774710 
O    -5.9846018    0.2053560   -2.2864450 
O    -4.5426915   -3.9280831   -0.9982156 
O     6.1825070   -0.2868373   -1.7870969 
O   -11.5829750    2.8209486    0.2110119 
O   -11.3065502    4.2140673    1.9887595 
O    11.5764826    2.8492342   -0.2299525 
O    11.2952782    4.2315787   -2.0153500 
O   -11.4674123   -3.0308972   -1.1476341 
O   -11.0947065   -4.1401047   -3.0991970 
N     5.2694559   -1.8489903    1.6818035 
N    -5.4202326    1.7762437    1.2017022 
N     5.4154429    1.7843408   -1.2097595 
N    -5.2647591   -1.8707823   -1.6737719 
N    -1.3997470   -3.6537737    3.5272818 
N    -1.3776812   -4.9558383    3.5513400 
N    -2.1265783   -5.3950212    2.5150317 
N     2.1388073   -5.4006699   -2.4921324 
N     1.3887801   -4.9675208   -3.5301498 
N     1.4079837   -3.6653056   -3.5115923 
N     1.0541230    3.5879896    3.6205025 
N     1.0335055    4.8901569    3.6396638 
N     1.8790280    5.3250560    2.6781637 
N    -1.8924362    5.3081731   -2.6987901 
N    -1.0458170    4.8711000   -3.6583200 
N    -1.0633027    3.5689915   -3.6334631 
C     4.2659759   -2.7715501    1.3629027 
C     2.8846497   -2.2930376    1.4755678 
C     1.8411459   -3.1799357    1.3117907 
C     0.5315813   -2.7550559    1.4325158 
C     0.1973288   -1.4332970    1.7138877 
C    -1.1826640   -0.9827348    1.8484822 
C    -2.2811560   -1.8375578    2.0686038 
C    -3.5831035   -1.3470489    1.9447181 
C    -3.8363643   -0.0328335    1.6281740 
C    -5.2268891    0.4305071    1.5526609 
C    -4.3897481    2.6929715    0.9556376 
C    -3.0245092    2.2170821    1.1999471 
C    -1.9699158    3.1029407    1.1215923 
C    -0.6766536    2.6800712    1.3638489 
C    -0.3693407    1.3604180    1.6829648 
C     0.9932488    0.9105734    1.9415335 
C     2.0677320    1.7666517    2.2552408 
C     3.3760126    1.2774959    2.2438766 
C     3.6557462   -0.0376674    1.9549162 
C     5.0485953   -0.4984165    1.9931485 
C     2.6008254   -0.9422837    1.7423607 
C     1.2542500   -0.4823202    1.7942323 
C    -1.4294406    0.4095733    1.6740698 
C    -2.7657352    0.8688834    1.5002347 
C     4.3827806    2.6994206   -0.9668008 
C     3.0186089    2.2189545   -1.2081771 
C     1.9617427    3.1023613   -1.1327652 
C     0.6694744    2.6751531   -1.3727153 
C     0.3654826    1.3534661   -1.6865408 
C    -0.9959482    0.8991056   -1.9432380 
C    -2.0725797    1.7511183   -2.2605645 
C    -3.3795604    1.2585461   -2.2476090 
C    -3.6558832   -0.0562258   -1.9536008 
C    -5.0474162   -0.5209455   -1.9907105 
C    -4.2589918   -2.7893308   -1.3506071 
C    -2.8789216   -2.3076021   -1.4648968 
C    -1.8330990   -3.1910869   -1.2974868 
C    -0.5246583   -2.7632100   -1.4196384 
C    -0.1939293   -1.4417471   -1.7064792 
C     1.1848138   -0.9881527   -1.8433978 
C     2.2853842   -1.8410341   -2.0605733 
C     3.5861272   -1.3466831   -1.9392726 
C     3.8361147   -0.0305797   -1.6279472 
C     5.2254649    0.4366384   -1.5549516 
C     2.7632263    0.8688779   -1.5029403 
C     1.4280715    0.4054360   -1.6743845 
C    -1.2533246   -0.4938530   -1.7904130 
C    -2.5986458   -0.9571783   -1.7370510 
C    -2.1434532   -3.2391879    2.4561569 
C    -2.6326295   -4.3547739    1.8180162 
C    -2.0326716   -6.7855408    2.0767275 
C    -0.9788992   -6.9070571    1.0080244 
C     0.3698106   -6.9127488    1.3522620 
C     1.3464530   -6.9168961    0.3679756 
C     0.9946253   -6.9089511   -0.9786937 
C    -0.3540452   -6.9203835   -1.3228880 
C    -1.3306827   -6.9226473   -0.3385731 
C     2.0480646   -6.7895578   -2.0479583 
C     2.6426971   -4.3563882   -1.7995987 
C     2.1509989   -3.2445768   -2.4423551 
C     1.8952335    3.1689419    2.6256638 
C     2.4458860    4.2820026    2.0349489 
C     1.8312072    6.7148621    2.2296453 
C     0.8817722    6.8357140    1.0670517 
C     1.3571035    6.8450909   -0.2410396 
C     0.4758555    6.8387732   -1.3116646 
C    -0.8989331    6.8284713   -1.0944307 
C    -1.3742855    6.8436554    0.2135771 
C    -0.4930228    6.8445166    1.2842304 
C    -1.8480501    6.7000790   -2.2564731 
C    -2.4568255    4.2665775   -2.0510208 
C    -1.9034501    3.1522713   -2.6368304 
C     6.6315005   -2.3131556    1.7460825 
C     7.5148343   -2.0023971    0.7265668 
C     8.8420519   -2.3773459    0.8413903 
C     9.2839256   -3.0718170    1.9671680 
C     8.3728538   -3.4020752    2.9694688 
C     7.0483673   -3.0188832    2.8639296 
C    -6.7809461    2.2418768    1.1379898 
C    -7.2615848    3.0630367    2.1463190 
C    -8.5869493    3.4568312    2.1270935 
C    -9.4372052    3.0200069    1.1123220 
C    -8.9323195    2.2060367    0.0990799 
C    -7.6033343    1.8219102    0.1063156 
C   -10.8671744    3.4319582    1.1663390 
C   -13.0429863    3.0317186    0.0613127 
C   -13.3253603    4.4867088   -0.2662372 
C   -13.7626205    2.5634011    1.3135725 
C   -13.3806094    2.1382786   -1.1187607 
C    -6.6255916   -2.3387300   -1.7363809 
C    -7.5094358   -2.0274470   -0.7174597 
C    -8.8357087   -2.4061510   -0.8308692 
C    -9.2760732   -3.1048550   -1.9546218 
C    -8.3644346   -3.4355049   -2.9562741 
C    -7.0409114   -3.0485964   -2.8521616 
C   -10.7011014   -3.4948549   -2.1452338 
C   -12.9367092   -3.2299922   -1.1203292 
C   -13.5688587   -2.5539979   -2.3237923 
C   -13.3356673   -2.5252710    0.1637341 
C   -13.2594915   -4.7113510   -1.0441238 
C     6.7750103    2.2538332   -1.1494611 
C     7.5988199    1.8428342   -0.1152998 
C     8.9269487    2.2300720   -0.1113505 
C     9.4294325    3.0383112   -1.1303862 
C     8.5776518    3.4663803   -2.1476159 
C     7.2532192    3.0693318   -2.1635254 
C    10.8584339    3.4531879   -1.1880657 
C    13.0361268    3.0642835   -0.0827749 
C    13.7557572    2.5906162   -1.3330349 
C    13.3153341    4.5217700    0.2363291 
O    11.4752681   -2.9942934    1.1605335 
O    11.1050612   -4.0986850    3.1153175 
C    10.7099526   -3.4573797    2.1593124 
C    12.9452498   -3.1885135    1.1347023 
C    13.5743248   -2.5064102    2.3363246 
C    13.2731690   -4.6689708    1.0635307 
C    13.3425681   -2.4866401   -0.1514346 
C    13.3769404    2.1783248    1.1020081 
H     2.0500947   -4.2180096    1.1122899 
H    -0.2403089   -3.4845117    1.2956446 
H    -4.4160290   -2.0100009    2.1210038 
H    -2.1601834    4.1391832    0.8959140 
H     0.1047216    3.4086730    1.2908075 
H     4.1908701    1.9419633    2.4862149 
H     2.1494258    4.1399917   -0.9113815 
H    -0.1137916    3.4019931   -1.3023064 
H    -4.1961038    1.9198563   -2.4929275 
H    -2.0393137   -4.2289303   -1.0939148 
H     0.2491460   -3.4900475   -1.2797492 
H     4.4206954   -2.0081770   -2.1132762 
H    -3.2523393   -4.4760635    0.9484652 
H    -3.0077652   -7.0940323    1.7131411 
H    -1.7885867   -7.3714953    2.9566468 
H     0.6577813   -6.8972172    2.3938231 
H     2.3902164   -6.9176114    0.6523416 
H    -0.6420415   -6.9108221   -2.3645088 
H    -2.3744384   -6.9278436   -0.6229261 
H     3.0238910   -7.0942837   -1.6831410 
H     1.8052857   -7.3797569   -2.9254003 
H     3.2627838   -4.4725905   -0.9296276 
H     3.1464333    4.3991776    1.2285381 
H     1.5082187    7.3041373    3.0814005 
H     2.8370285    7.0189534    1.9574641 
H     2.4227430    6.8484863   -0.4276250 
H     0.8595297    6.8244208   -2.3221954 
H    -2.4399261    6.8459800    0.4001580 
H    -0.8767158    6.8346213    2.2948082 
H    -2.8546294    7.0029399   -1.9857305 
H    -1.5264632    7.2863098   -3.1108705 
H    -3.1577219    4.3856566   -1.2451942 
H     7.1713771   -1.4593230   -0.1392076 
H     9.5383111   -2.1222255    0.0593445 
H     8.7190613   -3.9426837    3.8366155 
H     6.3433647   -3.2505827    3.6480888 
H    -6.6048585    3.3788843    2.9430125 
H    -8.9808957    4.0905546    2.9065363 
H    -9.5810731    1.8687055   -0.6927916 
H    -7.2114221    1.1917831   -0.6753970 
H   -14.3769814    4.5960854   -0.5242332 
H   -13.1074944    5.1355131    0.5739316 
H   -12.7336032    4.8058994   -1.1217871 
H   -13.5453043    3.2004867    2.1626011 
H   -14.8360968    2.5805701    1.1349521 
H   -13.4782016    1.5417540    1.5565225 
H   -13.1353713    1.1014175   -0.8998354 
H   -14.4440089    2.2004604   -1.3368937 
H   -12.8288012    2.4421659   -2.0050940 
H    -7.1671017   -1.4810300    0.1466596 
H    -9.5324266   -2.1507254   -0.0493304 
H    -8.7094758   -3.9793955   -3.8218310 
H    -6.3355208   -3.2806051   -3.6358802 
H   -13.2516908   -1.5150853   -2.3868547 
H   -13.3102004   -3.0568479   -3.2482308 
H   -14.6513484   -2.5697024   -2.2134753 
H   -12.8506437   -2.9823256    1.0230679 
H   -13.0564195   -1.4746517    0.1303036 
H   -14.4123353   -2.5905608    0.3014333 
H   -12.7327399   -5.1730416   -0.2118065 
H   -14.3278724   -4.8350107   -0.8768868 
H   -12.9931076   -5.2268829   -1.9594477 
H     7.2086896    1.2170580    0.6708073 
H     9.5768973    1.8996081    0.6824323 
H     8.9697287    4.0957480   -2.9315051 
H     6.5954020    3.3781927   -2.9620464 
H    14.8293309    2.6110483   -1.1553737 
H    13.4733473    1.5670222   -1.5701118 
H    13.5363973    3.2225315   -2.1853924 
H    12.7239236    4.8442526    1.0908808 
H    14.3670233    4.6352026    0.4922787 
H    13.0947634    5.1653607   -0.6071574 
H    14.6569253   -2.5187898    2.2267598 
H    13.2535696   -1.4683909    2.3957698 
H    13.3167773   -3.0070956    3.2622545 
H    12.7484853   -5.1351570    0.2324314 
H    14.3420729   -4.7895078    0.8973047 
H    13.0080365   -5.1824168    1.9803888 
H    13.0594979   -1.4369376   -0.1216966 
H    14.4195566   -2.5485046   -0.2881797 
H    12.8597667   -2.9482467   -1.0095979 
H    14.4403644    2.2443883    1.3188902 
H    12.8251075    2.4858154    1.9870704 
H    13.1341336    1.1396452    0.8891230 
