# Supplementary material for: A Chirally Locked Bis-perylene Diimide Macrocycle: Consequences for Chiral Self-Assembly and Circularly Polarized Luminescence
Source: J Am Chem Soc. 2024 Feb 14;146(8):5470–9. doi: 10.1021/jacs.3c13191 (PMC10910538; doi:10.1021/jacs.3c13191)
Supplement: Supplementary file 2 — ja3c13191_si_002.zip [file ja3c13191_si_002.zip › phenyl_cage_1_PP_B97_3c_opt.xyz]

232
Energy =
O    -4.5541438   -3.9229472    0.9636553 
O     6.1816070   -0.3162216    1.7788002 
O     4.6420539    3.8161262    0.5919631 
O    -5.9828095    0.2042190    2.2868153 
O    -4.6274940    3.8449787   -0.5421121 
O     5.9846515    0.2315703   -2.2931402 
O     4.5405741   -3.9161256   -1.0542550 
O    -6.1836797   -0.2642801   -1.7857980 
O    11.5874875    2.8116923    0.2550960 
O    11.3042180    4.1890931    2.0439935 
O   -11.5699315    2.8622609   -0.1734503 
O   -11.2965928    4.2594146   -1.9484915 
O    11.4637950   -3.0221921   -1.1718481 
O    11.0970111   -4.1107615   -3.1361161 
N    -5.2697759   -1.8689931    1.6563318 
N     5.4206185    1.7601569    1.2122146 
N    -5.4144922    1.8015207   -1.1921090 
N     5.2637415   -1.8514004   -1.7053749 
N     1.3974596   -3.6942335    3.4750936 
N     1.3739470   -4.9965057    3.4839778 
N     2.1221784   -5.4243904    2.4424923 
N    -2.1465265   -5.3703059   -2.5612510 
N    -1.3968714   -4.9263017   -3.5949722 
N    -1.4139293   -3.6244146   -3.5612792 
N    -1.0513964    3.5462403    3.6454115 
N    -1.0295983    4.8480810    3.6789213 
N    -1.8752358    5.2943266    2.7228257 
N     1.8938808    5.3383741   -2.6557588 
N     1.0470868    4.9127123   -3.6202675 
N     1.0640422    3.6103462   -3.6103488 
C    -4.2669407   -2.7876648    1.3242962 
C    -2.8854725   -2.3104169    1.4400852 
C    -1.8422543   -3.1956107    1.2656697 
C    -0.5325218   -2.7721693    1.3894931 
C    -0.1979854   -1.4536478    1.6851895 
C     1.1820676   -1.0048342    1.8250436 
C     2.2801474   -1.8622069    2.0369747 
C     3.5823130   -1.3705732    1.9201394 
C     3.8361119   -0.0531553    1.6175687 
C     5.2267222    0.4109582    1.5493285 
C     4.3906146    2.6794864    0.9739179 
C     3.0249600    2.2011701    1.2110929 
C     1.9705285    3.0878796    1.1403788 
C     0.6769914    2.6627688    1.3773052 
C     0.3693428    1.3400354    1.6829584 
C    -0.9932400    0.8878280    1.9373514 
C    -2.0671528    1.7407634    2.2612517 
C    -3.3754806    1.2517904    2.2472153 
C    -3.6557555   -0.0603707    1.9452232 
C    -5.0482691   -0.5220554    1.9827655 
C    -2.6012557   -0.9626639    1.7211618 
C    -1.2546278   -0.5033715    1.7759198 
C     1.4292175    0.3891490    1.6650530 
C     2.7657648    0.8499835    1.4973232 
C    -4.3808381    2.7138981   -0.9433628 
C    -3.0174433    2.2356078   -1.1932584 
C    -1.9601952    3.1179838   -1.1118468 
C    -0.6686605    2.6928198   -1.3590876 
C    -0.3656935    1.3741675   -1.6864439 
C     0.9953368    0.9218588   -1.9488915 
C     2.0723485    1.7766995   -2.2573775 
C     3.3792382    1.2837685   -2.2489220 
C     3.6551857   -0.0339337   -1.9680152 
C     5.0469102   -0.4980797   -2.0076461 
C     4.2574212   -2.7733907   -1.3939407 
C     2.8775145   -2.2901871   -1.5038655 
C     1.8314429   -3.1751252   -1.3458908 
C     0.5230962   -2.7456702   -1.4633682 
C     0.1925024   -1.4209706   -1.7353204 
C    -1.1862670   -0.9654869   -1.8651838 
C    -2.2876990   -1.8156181   -2.0888746 
C    -3.5879339   -1.3222376   -1.9586025 
C    -3.8367137   -0.0093734   -1.6330351 
C    -5.2258117    0.4570880   -1.5505621 
C    -2.7631963    0.8885036   -1.5021996 
C    -1.4286587    0.4264007   -1.6816715 
C     1.2522984   -0.4727070   -1.8103398 
C     2.5976076   -0.9368553   -1.7615235 
C     2.1414851   -3.2680613    2.4087536 
C     2.6292862   -4.3766726    1.7575484 
C     2.0270847   -6.8097472    1.9882903 
C     0.9725087   -6.9184636    0.9190243 
C    -0.3758967   -6.9297088    1.2641901 
C    -1.3533270   -6.9220118    0.2806901 
C    -1.0025703   -6.8965000   -1.0660082 
C     0.3458497   -6.9023916   -1.4113884 
C     1.3232413   -6.9164579   -0.4279465 
C    -2.0569077   -6.7641976   -2.1328933 
C    -2.6479532   -4.3332918   -1.8561000 
C    -2.1550101   -3.2148973   -2.4863528 
C    -1.8934478    3.1389616    2.6465337 
C    -2.4434826    4.2589749    2.0684404 
C    -1.8269448    6.6891620    2.2902990 
C    -0.8779004    6.8230302    1.1288346 
C    -1.3537865    6.8494725   -0.1787727 
C    -0.4730261    6.8553439   -1.2498264 
C     0.9018311    6.8403833   -1.0334093 
C     1.3778070    6.8384671    0.2745006 
C     0.4970229    6.8271517    1.3454723 
C     1.8502490    6.7251185   -2.1973865 
C     2.4578677    4.2892075   -2.0200574 
C     1.9040271    3.1819119   -2.6185587 
C    -6.6313446   -2.3343278    1.7201872 
C    -7.5199749   -2.0079807    0.7101511 
C    -8.8466829   -2.3842289    0.8264866 
C    -9.2827414   -3.0953514    1.9441134 
C    -8.3664322   -3.4411045    2.9363523 
C    -7.0424413   -3.0567843    2.8294418 
C     6.7814310    2.2265835    1.1573695 
C     7.2595250    3.0347443    2.1773635 
C     8.5849868    3.4284105    2.1667873 
C     9.4379818    3.0039635    1.1490578 
C     8.9356945    2.2031819    0.1240266 
C     7.6064666    1.8196188    0.1225644 
C    10.8679431    3.4146179    1.2127337 
C    13.0482192    3.0233365    0.1135217 
C    13.3325957    4.4812479   -0.1991061 
C    13.7623088    2.5428811    1.3643708 
C    13.3905094    2.1409373   -1.0734704 
C     6.6247631   -2.3187421   -1.7696870 
C     7.5056420   -2.0192280   -0.7447139 
C     8.8319543   -2.3978894   -0.8578563 
C     9.2753746   -3.0850325   -1.9874967 
C     8.3667200   -3.4038044   -2.9957046 
C     7.0431867   -3.0167554   -2.8917891 
C    10.7006635   -3.4748488   -2.1770333 
C    12.9328712   -3.2225732   -1.1413480 
C    13.5696789   -2.5342631   -2.3353190 
C    13.3275790   -2.5318225    0.1515912 
C    13.2545677   -4.7048423   -1.0797452 
C    -6.7736863    2.2707071   -1.1219083 
C    -7.5937580    1.8485115   -0.0893198 
C    -8.9214672    2.2367594   -0.0755817 
C    -9.4273756    3.0569722   -1.0832578 
C    -8.5793669    3.4957576   -2.0990362 
C    -7.2552707    3.0979984   -2.1247268 
C   -10.8562454    3.4736134   -1.1301349 
C   -13.0286414    3.0770644   -0.0169633 
C   -13.7549724    2.6138833   -1.2672353 
C   -13.3053078    4.5320951    0.3152235 
O   -11.4784220   -3.0062606    1.1503883 
O   -11.0978756   -4.1372749    3.0878972 
C   -10.7078213   -3.4830838    2.1385767 
C   -12.9484709   -3.2006262    1.1296289 
C   -13.5713813   -2.5341638    2.3431515 
C   -13.2764416   -4.6801696    1.0411877 
C   -13.3526247   -2.4824718   -0.1453342 
C   -13.3638472    2.1818674    1.1624789 
H    -2.0514152   -4.2315360    1.0553936 
H     0.2392466   -3.5000969    1.2442563 
H     4.4149203   -2.0354714    2.0905521 
H     2.1611779    4.1262984    0.9253916 
H    -0.1043524    3.3921165    1.3113225 
H    -4.1898316    1.9136277    2.4982669 
H    -2.1470238    4.1533824   -0.8794545 
H     0.1148182    3.4187717   -1.2827308 
H     4.1960395    1.9474804   -2.4867785 
H     2.0374688   -4.2151056   -1.1534792 
H    -0.2507630   -3.4738939   -1.3310065 
H    -4.4231908   -1.9816463   -2.1370685 
H     3.2486675   -4.4884272    0.8864980 
H     3.0017737   -7.1145562    1.6205039 
H     1.7832687   -7.4056458    2.8615611 
H    -0.6631121   -6.9276723    2.3060703 
H    -2.3968625   -6.9270897    0.5658214 
H     0.6329876   -6.8792326   -2.4530373 
H     2.3667713   -6.9172009   -0.7131729 
H    -3.0326493   -7.0720754   -1.7705352 
H    -1.8155108   -7.3446970   -3.0171790 
H    -3.2673756   -4.4587520   -0.9869295 
H    -3.1444562    4.3856507    1.2638474 
H    -1.5033041    7.2684017    3.1486684 
H    -2.8327490    6.9968249    2.0221284 
H    -2.4194985    6.8566793   -0.3647883 
H    -0.8571668    6.8541573   -2.2602729 
H     2.4435299    6.8369300    0.4606224 
H     0.8811626    6.8040173    2.3556773 
H     2.8570936    7.0244949   -1.9237251 
H     1.5283964    7.3212992   -3.0447628 
H     3.1586871    4.3986804   -1.2127959 
H    -7.1808436   -1.4519519   -0.1490841 
H    -9.5471248   -2.1171338    0.0522041 
H    -8.7081982   -3.9946025    3.7971059 
H    -6.3332947   -3.3003816    3.6062240 
H     6.6006977    3.3405051    2.9762392 
H     8.9769547    4.0520955    2.9552573 
H     9.5866113    1.8756534   -0.6701741 
H     7.2163674    1.1997119   -0.6682233 
H    14.3853092    4.5925323   -0.4517380 
H    13.1116376    5.1221433    0.6463253 
H    12.7444862    4.8088499   -1.0539806 
H    13.5409557    3.1715866    2.2185858 
H    14.8365758    2.5620659    1.1908147 
H    13.4770870    1.5188229    1.5960138 
H    13.1443579    1.1021387   -0.8650732 
H    14.4548032    2.2048818   -1.2866703 
H    12.8423841    2.4531203   -1.9591800 
H     7.1611233   -1.4821031    0.1243244 
H     9.5262243   -2.1515434   -0.0712473 
H     8.7140379   -3.9387730   -3.8659062 
H     6.3401384   -3.2397564   -3.6802107 
H    13.2533714   -1.4945452   -2.3885444 
H    13.3138790   -3.0271064   -3.2659310 
H    14.6517734   -2.5518694   -2.2214605 
H    12.8395677   -2.9980009    1.0043265 
H    13.0485076   -1.4808658    0.1285439 
H    14.4037606   -2.5987060    0.2922310 
H    12.7241903   -5.1751265   -0.2545977 
H    14.3221933   -4.8309066   -0.9094980 
H    12.9917164   -5.2103565   -2.0016706 
H    -7.2011382    1.2135613    0.6881062 
H    -9.5684346    1.8978366    0.7170779 
H    -8.9740833    4.1343583   -2.8741019 
H    -6.6003036    3.4155801   -2.9221868 
H   -14.8276465    2.6342406   -1.0841829 
H   -13.4749609    1.5918383   -1.5135894 
H   -13.5390109    3.2521091   -2.1157604 
H   -12.7084720    4.8476769    1.1685868 
H   -14.3553352    4.6438765    0.5786184 
H   -13.0896922    5.1821778   -0.5245318 
H   -14.6545953   -2.5468007    2.2398330 
H   -13.2517321   -1.4964593    2.4133223 
H   -13.3076564   -3.0457812    3.2613227 
H   -12.7555485   -5.1356941    0.2018037 
H   -14.3460772   -4.7987701    0.8783687 
H   -13.0069714   -5.2051414    1.9501942 
H   -13.0699509   -1.4330770   -0.1035037 
H   -14.4302797   -2.5431074   -0.2773844 
H   -12.8740780   -2.9328374   -1.0117764 
H   -14.4261629    2.2464678    1.3851227 
H   -12.8075399    2.4822353    2.0471983 
H   -13.1223896    1.1448112    0.9402302 
